# Supplementary material for: Fermented Oyster Extract Attenuated Dexamethasone-Induced Muscle Atrophy by Decreasing Oxidative Stress
Source: Molecules. 2021 Nov 25;26(23):7128. doi: 10.3390/molecules26237128 (PMC8658907; doi:10.3390/molecules26237128)
Supplement: Supplementary file 1 [file molecules-26-07128-s001.zip]

Archive with 1 entries (1 files):
- molecules-1447513-supplementary.pdf
